# Supplementary material for: Tissue-specific in vivo transformation of plasmid DNA in Neotropical tadpoles using electroporation
Source: PLoS One. 2023 Aug 17;18(8):e0289361. doi: 10.1371/journal.pone.0289361 (PMC10434853; doi:10.1371/journal.pone.0289361)
Supplement: S1 Data — (ZIP) [file pone.0289361.s003.zip]

Archive with 13 entries (12 files):
- data and code/
- __MACOSX/._data and code
- data and code/braincell_across species.csv
- __MACOSX/data and code/._braincell_across species.csv
- data and code/musclecell_prelim xenopus.csv
- __MACOSX/data and code/._musclecell_prelim xenopus.csv
- data and code/mortality_across species.csv
- __MACOSX/data and code/._mortality_across species.csv
- data and code/code for Delia et al.R
- __MACOSX/data and code/._code for Delia et al.R
- data and code/.Rapp.history
- data and code/musclecell_across species.csv
- __MACOSX/data and code/._musclecell_across species.csv
