# Supplementary material for: Tissue-specific in vivo transformation of plasmid DNA in Neotropical tadpoles using electroporation
Source: PLoS One. 2023 Aug 17;18(8):e0289361. doi: 10.1371/journal.pone.0289361 (PMC10434853; doi:10.1371/journal.pone.0289361)
Supplement: S1 Data — (ZIP) [file pone.0289361.s003.zip › data and code/braincell_across species.csv]

species	ID	date	treatment	brainarea	GFParea
a.femoralis	af19_4p	29-Aug	4	227249	0
d.tinctorius	dt4_4p	25-Aug	4	272001	0
d.tinctorius	dt3_10p	25-Aug	10	349661	0
h.fleischmanni	hf5_4p	25-Aug	4	296177	0
r.imitator	ri5_4p	25-Aug	4	288068	0
r.imitator	ri55_4p	15-Sep	4	440321	42
a.femoralis	af17_10p	29-Aug	10	376530	41
r.imitator	ri53_4p	15-Sep	4	387542	44
r.imitator	ri59_4p	15-Sep	4	248233	39
r.imitator	ri58_4p	15-Sep	4	496849	108
r.imitator	ri25_10p	3-Sep	10	178440	44
r.imitator	ri10_4p	25-Aug	4	232769	67
r.imitator	ri12_10p	31-Aug	10	242059	80
r.imitator	ri31_10p	3-Sep	10	192677	64
a.femoralis	af23_4p	29-Aug	4	406326	141
r.imitator	ri18_4p	31-Aug	4	388586	138
a.femoralis	af20_4p	29-Aug	4	321027	157
d.tinctorius	dt30_4p	15-Sep	4	327653	164
d.tinctorius	dt10_4p	31-Aug	4	263302	136
r.imitator	ri30_10p	3-Sep	10	193935	113
d.tinctorius	dt24_10p	15-Sep	10	332014	224
r.imitator	ri9_4p	25-Aug	4	195578	133
d.tinctorius	dt14_10p	31-Aug	10	226487	158
r.imitator	ri20_4p	31-Aug	4	230127	171
a.femoralis	af18_4p	29-Aug	4	413214	333
r.imitator	ri54_4p	15-Sep	4	195413	159
d.tinctorius	dt12_4p	31-Aug	4	302644	247
d.tinctorius	dt32_4p	15-Sep	4	475663	396
r.imitator	ri23_10p	3-Sep	10	180559	154
a.femoralis	af11_10p	29-Aug	10	458155	403
r.imitator	ri11_10p	31-Aug	10	357048	315
d.tinctorius	dt28_4p	15-Sep	4	427556	379
r.imitator	ri14_10p	31-Aug	10	215759	219
d.tinctorius	dt11_4p	31-Aug	4	314854	321
r.imitator	ri16_10p	31-Aug	10	250877	267
r.imitator	ri52_4p	15-Sep	4	312130	387
a.femoralis	af22_4p	29-Aug	4	322782	411
r.imitator	ri6_4p	25-Aug	4	191950	258
r.imitator	ri8_4p	25-Aug	4	403033	644
a.femoralis	af6_4p	25-Aug	4	300707	482
d.tinctorius	dt6_4p	25-Aug	4	377416	653
a.femoralis	af5_4p	25-Aug	4	357714	645
d.tinctorius	dt7_4p	31-Aug	4	350420	679
h.fleischmanni	hf19_4p	29-Aug	4	239870	476
d.tinctorius	dt9_4p	31-Aug	4	331227	672
d.tinctorius	dt31_4p	15-Sep	4	392517	977
h.fleischmanni	hf7_4p	25-Aug	4	449464	1267
r.imitator	ri26_10p	3-Sep	10	159527	485
d.tinctorius	dt29_4p	15-Sep	4	456464	1412
d.tinctorius	dt15_10p	31-Aug	10	227907	899
r.imitator	ri21_10p	3-Sep	10	106632	423
h.fleischmanni	hf15_10p	29-Aug	10	284545	1154
a.femoralis	af24_4p	29-Aug	4	278390	1143
r.imitator	ri7_4p	25-Aug	4	221322	1121
h.fleischmanni	hf8_4p	25-Aug	4	351183	1871
r.imitator	ri2_10p	25-Aug	10	288195	1662
a.femoralis	af12_10p	29-Aug	10	421461	2602
h.fleischmanni	hf36_4p	4-Sep	4	390538	2615
a.femoralis	af21_4p	29-Aug	4	326750	2195
h.fleischmanni	hf35_4p	4-Sep	4	447643	3124
d.tinctorius	dt19_10p	31-Aug	10	298627	2189
r.imitator	ri17_10p	31-Aug	10	202287	1640
d.tinctorius	dt27_10p	15-Sep	10	467304	4091
a.femoralis	af7_4p	25-Aug	4	421581	3883
a.femoralis	af25_4p	29-Aug	4	299886	3114
r.imitator	ri3_10p	25-Aug	10	183491	2232
h.fleischmanni	hf14_10p	29-Aug	10	287450	3973
h.fleischmanni	hf6_4p	25-Aug	4	274331	4062
d.tinctorius	dt25_10p	15-Sep	10	375261	6973
h.fleischmanni	hf21_4p	29-Aug	4	344396	6402
h.fleischmanni	hf10_4p	25-Aug	4	396474	7417
a.femoralis	af13_10p	29-Aug	10	308979	6678
r.imitator	ri28_10p	3-Sep	10	165562	3646
h.fleischmanni	hf20_4p	29-Aug	4	299820	6603
h.fleischmanni	hf34_4p	4-Sep	4	283430	6482
d.tinctorius	dt26_10p	15-Sep	10	255573	6272
r.imitator	ri27_10p	3-Sep	10	341417	8381
h.fleischmanni	hf1_10p	25-Aug	10	202254	8064
a.femoralis	af1_10p	25-Aug	10	396828	16625
h.fleischmanni	hf12_10p	29-Aug	10	311126	14903
a.femoralis	af14_10p	29-Aug	10	321163	17070
h.fleischmanni	hf22_10p	4-Sep	10	280312	15378
d.tinctorius	dt17_10p	31-Aug	10	267360	16315
h.fleischmanni	hf23_10p	4-Sep	10	323801	21289
h.fleischmanni	hf2_10p	25-Aug	10	264163	18090
a.femoralis	af15_10p	29-Aug	10	318998	22302
a.femoralis	af3_10p	25-Aug	10	379807	27141
a.femoralis	af16_10p	29-Aug	10	284212	27230
h.fleischmanni	hf27_10p	4-Sep	10	906694	89461
h.fleischmanni	hf26_10p	4-Sep	10	262977	28514
h.fleischmanni	hf29_10p	4-Sep	10	375132	43353
h.fleischmanni	hf38_4p	4-Sep	4	364745	42336
h.fleischmanni	hf33_4p	4-Sep	4	1108924	137957
h.fleischmanni	hf30_10p	4-Sep	10	359270	48503
h.fleischmanni	hf37_4p	4-Sep	4	387949	52387
h.fleischmanni	hf28_10p	4-Sep	10	298310	56746
h.fleischmanni	hf25_10p	4-Sep	10	192765	44810
