# Supplementary material for: Tissue-specific in vivo transformation of plasmid DNA in Neotropical tadpoles using electroporation
Source: PLoS One. 2023 Aug 17;18(8):e0289361. doi: 10.1371/journal.pone.0289361 (PMC10434853; doi:10.1371/journal.pone.0289361)
Supplement: S1 Data — (ZIP) [file pone.0289361.s003.zip › data and code/musclecell_prelim xenopus.csv]

date	individual	volts	pulse.number	nl.injected	cell.count
4/16/19	1	50	8	82.4	33
4/16/19	2	50	8	82.4	2
4/16/19	3	50	8	82.4	52
4/16/19	4	50	8	82.4	23
4/16/19	5	50	8	82.4	0
4/16/19	1	50	4	82.4	2
4/16/19	2	50	4	82.4	49
4/16/19	3	50	4	82.4	0
4/16/19	4	50	4	82.4	27
4/16/19	5	50	4	82.4	10
4/16/19	6	50	4	82.4	26
4/16/19	7	50	4	82.4	0
4/16/19	1	30	8	82.4	8
4/16/19	2	30	8	82.4	1
4/16/19	3	30	8	82.4	19
4/16/19	4	30	8	82.4	1
4/16/19	5	30	8	82.4	5
4/16/19	6	30	8	82.4	0
4/16/19	7	30	8	82.4	0
4/16/19	8	30	8	82.4	0
4/16/19	1	30	8	82.4	11
4/16/19	2	30	8	82.4	28
4/16/19	3	30	8	82.4	14
4/16/19	4	30	8	82.4	3
4/16/19	5	30	8	82.4	13
4/16/19	6	30	8	82.4	64
4/16/19	7	30	8	82.4	0
4/16/19	8	30	8	82.4	5
4/16/19	1	30	4	82.4	12
4/16/19	2	30	4	82.4	41
4/16/19	3	30	4	82.4	27
4/16/19	4	30	4	82.4	39
4/16/19	5	30	4	82.4	24
4/16/19	6	30	4	82.4	16
4/16/19	7	30	4	82.4	17
4/16/19	8	30	4	82.4	0
4/16/19	9	30	4	82.4	4
4/16/19	10	30	4	82.4	0
7/29/19	1	30	8	128.8	88
7/29/19	2	30	8	128.8	37
7/29/19	3	30	8	128.8	25
7/29/19	4	30	8	128.8	53
7/29/19	5	30	8	128.8	57
7/29/19	6	30	8	128.8	0
7/29/19	7	30	8	128.8	73
7/29/19	8	30	8	128.8	50
7/29/19	9	30	8	128.8	41
7/29/19	10	30	8	128.8	48
7/29/19	1	30	4	128.8	50
7/29/19	2	30	4	128.8	41
7/29/19	3	30	4	128.8	23
7/29/19	4	30	4	128.8	28
7/29/19	5	30	4	128.8	32
7/29/19	6	30	4	128.8	12
7/29/19	7	30	4	128.8	40
7/29/19	8	30	4	128.8	1
7/29/19	9	30	4	128.8	21
7/29/19	10	30	4	128.8	34
7/29/19	1	50	8	128.8	78
7/29/19	2	50	8	128.8	43
7/29/19	3	50	8	128.8	0
7/29/19	4	50	8	128.8	39
7/29/19	5	50	8	128.8	0
7/29/19	6	50	8	128.8	92
7/29/19	7	50	8	128.8	3
7/29/19	8	50	8	128.8	28
7/29/19	9	50	8	128.8	47
7/29/19	10	50	8	128.8	32
7/29/19	2	50	4	128.8	68
7/29/19	3	50	4	128.8	104
7/29/19	4	50	4	128.8	57
7/29/19	5	50	4	128.8	73
7/29/19	6	50	4	128.8	20
7/29/19	7	50	4	128.8	66
7/29/19	8	50	4	128.8	39
7/29/19	9	50	4	128.8	3
7/29/19	10	50	4	128.8	112
7/29/19	1	0	0	82.4	0
7/29/19	2	0	0	82.4	0
7/29/19	3	0	0	82.4	0
7/29/19	4	0	0	82.4	0
7/29/19	5	0	0	82.4	2
7/29/19	6	0	0	82.4	1
7/29/19	7	0	0	82.4	1
7/29/19	8	0	0	82.4	0
7/29/19	9	0	0	82.4	7
7/29/19	10	0	0	82.4	0
