# Supplementary material for: Tissue-specific in vivo transformation of plasmid DNA in Neotropical tadpoles using electroporation
Source: PLoS One. 2023 Aug 17;18(8):e0289361. doi: 10.1371/journal.pone.0289361 (PMC10434853; doi:10.1371/journal.pone.0289361)
Supplement: S1 Data — (ZIP) [file pone.0289361.s003.zip › data and code/mortality_across species.csv]

species	date	treatment	live	dead
a.femoralis	25-Aug	4	1	0
a.femoralis	25-Aug	4	1	0
a.femoralis	25-Aug	4	1	0
a.femoralis	25-Aug	4	1	0
a.femoralis	25-Aug	4	1	0
a.femoralis	25-Aug	4	1	0
a.femoralis	29-Aug	4	1	0
a.femoralis	29-Aug	4	1	0
a.femoralis	29-Aug	4	1	0
a.femoralis	29-Aug	4	1	0
a.femoralis	29-Aug	4	1	0
a.femoralis	29-Aug	4	1	0
a.femoralis	29-Aug	4	1	0
a.femoralis	29-Aug	4	1	0
a.femoralis	25-Aug	10	1	0
a.femoralis	25-Aug	10	1	0
a.femoralis	25-Aug	10	1	0
a.femoralis	25-Aug	10	1	0
a.femoralis	25-Aug	10	0	1
a.femoralis	25-Aug	10	0	1
a.femoralis	29-Aug	10	1	0
a.femoralis	29-Aug	10	1	0
a.femoralis	29-Aug	10	1	0
a.femoralis	29-Aug	10	1	0
a.femoralis	29-Aug	10	1	0
a.femoralis	29-Aug	10	1	0
a.femoralis	29-Aug	10	1	0
a.femoralis	29-Aug	10	0	1
d.tinctorius	25-Aug	4	1	0
d.tinctorius	25-Aug	4	1	0
d.tinctorius	25-Aug	4	1	0
d.tinctorius	25-Aug	4	0	1
d.tinctorius	31-Aug	4	1	0
d.tinctorius	31-Aug	4	1	0
d.tinctorius	31-Aug	4	1	0
d.tinctorius	31-Aug	4	1	0
d.tinctorius	31-Aug	4	1	0
d.tinctorius	31-Aug	4	1	0
d.tinctorius	15-Sep	4	1	0
d.tinctorius	15-Sep	4	1	0
d.tinctorius	15-Sep	4	1	0
d.tinctorius	15-Sep	4	1	0
d.tinctorius	15-Sep	4	1	0
d.tinctorius	25-Aug	10	1	0
d.tinctorius	25-Aug	10	1	0
d.tinctorius	25-Aug	10	1	0
d.tinctorius	25-Aug	10	0	1
d.tinctorius	25-Aug	10	0	1
d.tinctorius	31-Aug	10	1	0
d.tinctorius	31-Aug	10	1	0
d.tinctorius	31-Aug	10	1	0
d.tinctorius	31-Aug	10	1	0
d.tinctorius	31-Aug	10	1	0
d.tinctorius	31-Aug	10	1	0
d.tinctorius	31-Aug	10	0	1
d.tinctorius	15-Sep	10	1	0
d.tinctorius	15-Sep	10	1	0
d.tinctorius	15-Sep	10	1	0
d.tinctorius	15-Sep	10	1	0
d.tinctorius	15-Sep	10	0	1
h.fleischmanni	25-Aug	4	1	0
h.fleischmanni	25-Aug	4	1	0
h.fleischmanni	25-Aug	4	1	0
h.fleischmanni	25-Aug	4	1	0
h.fleischmanni	25-Aug	4	1	0
h.fleischmanni	25-Aug	4	1	0
h.fleischmanni	25-Aug	4	1	0
h.fleischmanni	29-Aug	4	1	0
h.fleischmanni	29-Aug	4	1	0
h.fleischmanni	29-Aug	4	1	0
h.fleischmanni	4-Sep	4	1	0
h.fleischmanni	4-Sep	4	1	0
h.fleischmanni	4-Sep	4	1	0
h.fleischmanni	4-Sep	4	1	0
h.fleischmanni	4-Sep	4	1	0
h.fleischmanni	4-Sep	4	1	0
h.fleischmanni	4-Sep	4	1	0
h.fleischmanni	25-Aug	10	1	0
h.fleischmanni	25-Aug	10	1	0
h.fleischmanni	25-Aug	10	1	0
h.fleischmanni	25-Aug	10	0	1
h.fleischmanni	25-Aug	10	0	1
h.fleischmanni	25-Aug	10	0	1
h.fleischmanni	25-Aug	10	0	1
h.fleischmanni	29-Aug	10	1	0
h.fleischmanni	29-Aug	10	1	0
h.fleischmanni	29-Aug	10	1	0
h.fleischmanni	29-Aug	10	1	0
h.fleischmanni	29-Aug	10	1	0
h.fleischmanni	29-Aug	10	1	0
h.fleischmanni	29-Aug	10	1	0
h.fleischmanni	29-Aug	10	1	0
h.fleischmanni	4-Sep	10	1	0
h.fleischmanni	4-Sep	10	1	0
h.fleischmanni	4-Sep	10	1	0
h.fleischmanni	4-Sep	10	1	0
h.fleischmanni	4-Sep	10	1	0
h.fleischmanni	4-Sep	10	1	0
h.fleischmanni	4-Sep	10	1	0
h.fleischmanni	4-Sep	10	1	0
h.fleischmanni	4-Sep	10	1	0
h.fleischmanni	4-Sep	10	0	1
r.imitator	25-Aug	4	1	0
r.imitator	25-Aug	4	1	0
r.imitator	25-Aug	4	1	0
r.imitator	25-Aug	4	1	0
r.imitator	25-Aug	4	1	0
r.imitator	25-Aug	4	1	0
r.imitator	31-Aug	4	1	0
r.imitator	31-Aug	4	1	0
r.imitator	31-Aug	4	1	0
r.imitator	31-Aug	4	1	0
r.imitator	31-Aug	4	1	0
r.imitator	31-Aug	4	1	0
r.imitator	31-Aug	4	1	0
r.imitator	31-Aug	4	1	0
r.imitator	15-Sep	4	1	0
r.imitator	15-Sep	4	1	0
r.imitator	15-Sep	4	1	0
r.imitator	15-Sep	4	1	0
r.imitator	15-Sep	4	1	0
r.imitator	15-Sep	4	1	0
r.imitator	15-Sep	4	1	0
r.imitator	15-Sep	4	1	0
r.imitator	15-Sep	4	1	0
r.imitator	15-Sep	4	1	0
r.imitator	15-Sep	4	1	0
r.imitator	15-Sep	4	1	0
r.imitator	25-Aug	10	1	0
r.imitator	25-Aug	10	1	0
r.imitator	25-Aug	10	1	0
r.imitator	25-Aug	10	1	0
r.imitator	25-Aug	10	0	1
r.imitator	25-Aug	10	0	1
r.imitator	31-Aug	10	1	0
r.imitator	31-Aug	10	1	0
r.imitator	31-Aug	10	1	0
r.imitator	31-Aug	10	1	0
r.imitator	31-Aug	10	1	0
r.imitator	31-Aug	10	1	0
r.imitator	31-Aug	10	1	0
r.imitator	31-Aug	10	0	1
r.imitator	3-Sep	10	1	0
r.imitator	3-Sep	10	1	0
r.imitator	3-Sep	10	1	0
r.imitator	3-Sep	10	1	0
r.imitator	3-Sep	10	1	0
r.imitator	3-Sep	10	0	1
r.imitator	3-Sep	10	0	1
r.imitator	3-Sep	10	0	1
r.imitator	3-Sep	10	0	1
r.imitator	3-Sep	10	0	1
r.imitator	15-Sep	10	1	0
r.imitator	15-Sep	10	1	0
r.imitator	15-Sep	10	1	0
r.imitator	15-Sep	10	1	0
r.imitator	15-Sep	10	1	0
r.imitator	15-Sep	10	1	0
r.imitator	15-Sep	10	1	0
r.imitator	15-Sep	10	1	0
r.imitator	15-Sep	10	0	1
r.imitator	15-Sep	10	0	1
r.imitator	15-Sep	10	0	1
r.imitator	15-Sep	10	0	1
