# Supplementary material for: Tissue-specific in vivo transformation of plasmid DNA in Neotropical tadpoles using electroporation
Source: PLoS One. 2023 Aug 17;18(8):e0289361. doi: 10.1371/journal.pone.0289361 (PMC10434853; doi:10.1371/journal.pone.0289361)
Supplement: S1 Data — (ZIP) [file pone.0289361.s003.zip › data and code/code for Delia et al.R]

#Analyses code for Delia et al. Tissue-specific in vivo transformation of plasmid DNA in Neotropical tadpoles using electroporation. 

##notes##

#below are the main models used for analyses/reporting.  redundant code (e.g., alt models for data fits, checking fit, and parameter estimates) is only laid out for the initial analyses of muscle-cell electroporation. its not laid out for each additional section -- those interested need to tweak the initial code for subsequent model fits. 

#all datasets are labeled 'data' in syntax, please remove the data object and import new the corresponding dataset for each analysis section.

ls() #objects list
rm(list = ls()) #remove objects


##Libraries
library(MASS)
library(glmmTMB)
library(ggeffects)
library(emmeans)
library(DHARMa)
library(car)
library(rcompanion)


######################################################################
#Analyses of muscle-cell transfection
######################################################################
# the datasheet 'musclecell_across species.csv' has data from the across species experiment to test if muscle-cell electroporation generalized across species and whether the volume of plasmid-DNA injected ('nl.injected') into tail myomeres alters the number of transfected myocytes. the data are the number (counts) of GFP-labeled myocytes in tadpole tail muscle, counted in vivo using fluorescence microscopy.

#use the datasheet: 'musclecell_across species.csv'

rm(list = ls())
ls()

data<-read.csv("~/Desktop/data and code/musclecell_across species.csv", h=T) #across species dataset of muscle cell electroporation.

str(data)

#convert the fixed effect nl.injected to factor for analyses.

data$nl.injected <-as.factor(data$nl.injected)

#data are counts,  initially ran a poisson but it had a poor fit:

mP<-glmmTMB(cell.count~nl.injected*species+(1|date),data=data, family="poisson") #poisson GLMM
summary(mP)

#model fits via DHARMa
MR1<-simulateResiduals(mP, plot = T)  #poor fit
plotNormalHistogram(resid(mP))
testDispersion(MR1)
testZeroInflation(MR1)

#a quasi-poisson model provides a better fit

mQP<-glmmTMB(cell.count~nl.injected*species+(1|date),data=data, family="nbinom1") # quasi poisson, initial model w interaction term (which gets dropped fro the final model)

MR<-simulateResiduals(mQP, plot = T) # better fit.
plotNormalHistogram(resid(mQP))
testDispersion(MR)
testZeroInflation(MR)

#nested models for LRTs of model effects
m.nl<-glmmTMB(cell.count~1*species+(1|date), data=data, family="nbinom1") # nl effects
m.s<-glmmTMB(cell.count~1*nl.injected+(1|date), data=data, family="nbinom1") # species effects
m.i<-glmmTMB(cell.count~nl.injected+species+(1|date),data=data, family="nbinom1") #interaction effects

summary() #check each model

#LRTs of model effects
anova(mQP, m.nl, test="Chisq") #nl
anova(mQP, m.s, test="Chi") #species
anova(mQP, m.i, test="Chi") #interaction, this is reported in the MS

#no interaction effects detected, rerun model for main fixed effect for reporting and parameter estimates

#MAIN MODEL testing treatment + species effects, interaction dropped

mQP.me<-glmmTMB(cell.count~nl.injected+species+(1|date),data=data, family="nbinom1") #MAIN MODEL, interaction dropped
summary(mQP.me)

drop1(mQP.me, test = "Chisq") #this is reported in the MS

#parameter estimates for reporting and plots
esmM=emmeans(mQP.me, ~species+nl.injected,  type = "response")
esmM


###Preliminary experiment of Xenopus. Note that the main experiment (above) was informed by GLM of a preliminary trial using just Xenopus laevis tadpoles to explore a range of different parameters, including injection volume ('nl') (82.4 vs. 128.8 nl of plasmid DNA solution), pulse number ('pulse.number') (8 vs 16 pulses), and volts (30 vs 50 volts). Below is the initial (w interaction effects) and final model of just fixed effects.

#use the datasheet: 'musclecell_prelim xenopus.csv' 
rm(list = ls())
ls()

data<-read.csv("~/Desktop/data and code/musclecell_prelim xenopus.csv", h=T) #xenopus only

str(data)

#convert fixed effects to factors for analyses
data$volts <-as.factor(data$volts)
data$pulse.number <-as.factor(data$pulse.number)
data$nl.injected <-as.factor(data$nl.injected)

#initial model w interaction effects, interactions gets dropped for final model 

g<-glm(cell.count~pulse.number*nl.injected*volts, data=data, family="quasipoisson") #model w interaction effects, this model is a bit wonky w all the interactions considering small N per treatment group. however, interactions get dropped for the final model and this preliminary experiment was used only to ID a single parameter for manipulation in the cross-species experiment--the main experimental inference of the muscle-cell protocol is based on the GLMM model using the cross-species dataset (laid out above)
summary(g)

#models dropping each effect/interaction for LRTs.
g.p<-glm(cell.count~nl.injected*volts,data=data, family="quasipoisson") #pulse number
g.nl<-glm(cell.count~pulse.number*volts,data=data, family="quasipoisson") #nl
g.v<-glm(cell.count~pulse.number*nl.injected,data=data, family="quasipoisson") #volts
g.ipnl<-glm(cell.count~pulse.number+nl.injected*volts,data=data, family="quasipoisson") #pulse x nl
g.inlv<-glm(cell.count~pulse.number*nl.injected+volts,data=data, family="quasipoisson") #nl x voltage
g.ipnv<-glm(cell.count~pulse.number+volts*nl.injected,data=data, family="quasipoisson") #pulse x volts


summary() #check each model

#LRTs of interaction effects
anova(g, g.p, test="Chi") #pulse number
anova(g, g.nl, test="Chi") #nl
anova(g, g.v, test="Chi") #volts
anova(g, g.ipnl, test="Chi") #pulse x nl, reported in main MS
anova(g, g.ipnv, test="Chi") #pulve x volts, reported in main MS
anova(g, g.inlv, test="Chi") #nl x volts, reported in main MS


#MAIN MODEL. no interaction effects detected, drop them and rerun model for main effects
gE<-glm(cell.count~pulse.number+nl.injected+volts,data=data, family="quasipoisson")#MAIN MODEL, interaction dropped
summary(gE)

drop1(gE, test ="LRT") #reported in main MS


######################################################################
#Analyses of brain-cell transfecton and mortality.
######################################################################

#Tadpole mortality: the datasheet'mortality_across species.csv' was used to test if treatment (pulse number, 4 v 10) influenced the likelihood of tadpole mortality during brain-cell electroporation. the response is a binary outcome (alive/dead), modeled using GLMMs with underlying binomial error distribution and logit-link function.

#use the datasheet: "mortality_across species.csv"
rm(list = ls())
ls()

data<-read.csv("~/Desktop/data and code/mortality_across species.csv", h=T) #across species dataset of mortality from the brain protocol.

str(data)

#convert treatment to factor for analyses
data$treatment <-as.factor(data$treatment)

#initial model w interaction term, interaction gets dropped for final model 
m1<-glmmTMB(cbind(dead, live) ~treatment*species+(1|date),data=data, family="binomial")
summary(m1)

#models dropping each effect/interaction for LRTs.
m1.t<-glmmTMB(cbind(dead, live) ~species+(1|date),data=data, family="binomial")
m1.s<-glmmTMB(cbind(dead, live) ~treatment+(1|date),data=data, family="binomial")
m1.i<-glmmTMB(cbind(dead, live) ~treatment+species+(1|date),data=data, family="binomial")

summary()

#LRTs
anova(m1, m1.t, test="Chi") #treatment
anova(m1, m1.s, test="Chi") #species
anova(m1, m1.i, test="Chi") #interaction, reported in main MS

#MAIN MODEL. no interaction effect detected, drop it and rerun model to test fixed effects of treatment + species
m1e<-glmmTMB(cbind(dead, live) ~treatment+species+(1|date),data=data, family="binomial")  #MAIN MODEL, interaction dropped
summary(m1e)

drop1(m1e, test ="Chisq") #reported in main MS

#parameter estimates for reporting and plots
esmBM=emmeans(m1e, ~species+treatment,  type = "response")
esmBM


#Analyses of brain-cell transfection use the datasheet: 'braincell_across species.csv' to test the effects of pulse number (4 v 10), species, and their interaction influenced the proportion of brain area with GFP-labeled cells using a GLMM with a beta-binomial error and logit-link function.

#use the datasheet: "braincell_across species.csv"
rm(list = ls())
ls()

data<-read.csv("~/Desktop/data and code/braincell_across species.csv", h=T) #brain cell across species

str(data)

#convert treatment (pulse number) to factor
data$treatment=as.factor(data$treatment) 

#initial model w interaction term, interaction gets dropped for final model 
mB<-glmmTMB(cbind(GFParea, brainarea - GFParea)~treatment*species+(1|date), data=data,family="betabinomial") # initial model w interaction effect
summary(mB)

#models dropping each effect/interaction for LRTs.
mB.t<-glmmTMB(cbind(GFParea, brainarea - GFParea)~species+(1|date), data=data,family="betabinomial") #treatment effects
mB.s<-glmmTMB(cbind(GFParea, brainarea - GFParea)~species+(1|date), data=data,family="betabinomial") #species effects
mB.i<-glmmTMB(cbind(GFParea, brainarea - GFParea)~treatment+species+(1|date), data=data,family="betabinomial") #interaction effects

#LRTs
anova(mB, mB.t, test="Chi") #treatment
anova(mB, mB.s, test="Chi") #species
anova(mB, mB.i, test="Chi") #interaction, reported in main MS

#or use drop1 for interaction
drop1(mB, test = "Chisq")

#MAIN MODEL. no interaction effect detected, drop it and rerun model to test fixed effects of treatment + species

mBe<-glmmTMB(cbind(GFParea, brainarea - GFParea)~treatment+species+(1|date), data=data,family="betabinomial") #MAIN MODEL, interaction dropped
summary(mBe)

drop1(mBe, test = "Chisq") # theres convergence issues in the nested models computed by drop1. further investigation found that this issue is w the species effect model, which can be resolved using a different optimizer 

#nested models for LRT
mBe.t<-glmmTMB(cbind(GFParea, brainarea - GFParea)~species+(1|date),
data=data,family="betabinomial") #treatment effects, no convergence warnings
mBe.s<-glmmTMB(cbind(GFParea, brainarea - GFParea)~treatment+(1|date),
data=data,family="betabinomial") #species effects, this is the model with convergence issues. 

#LRT
anova(mBe, mBe.t, test="Chi") #treatment
anova(mBe, mBe.s, test="Chi") #species

#rerun models using BFGS optimizer
mBeO<-glmmTMB(cbind(GFParea, brainarea - GFParea)~treatment+species+(1|date), control=glmmTMBControl(optimizer=optim,optArgs=list(method="BFGS")),data=data,family="betabinomial") #MAIN MODEL w different optimizer, note it has similar parameter estimates as original (below)

mBe.sO<-glmmTMB(cbind(GFParea, brainarea - GFParea)~treatment+(1|date), control=glmmTMBControl(optimizer=optim,optArgs=list(method="BFGS")),
data=data,family="betabinomial") #species effects w BFGS optimizer

#smiliar parameter estimates as original
esmB=emmeans(mBe, ~species+treatment, type = "response")
esmBO=emmeans(mBeO, ~species+treatment, type = "response")
esmB
esmBO

#however, using the new optimizer is resulting in additional errors when using drop one or LRT via anova().
drop1(mBeO)
anova(mBeO, mBe.sO, test="Chi")

#Another approach is using Wald X2 stats via the Anova() function in car, which detects similar sig effects, with treatment accounting for more variance than species in the model. For the ms we report results using drop1, as parameter estimates are similar with and without the optimizer and that wald X2 detects similar fixed effects. 

Anova(mBe)
Anova(mB, type ="II") #this is a type II test of the initial model w the interaction term
Anova(mBeO)

##parameter estimates and POSTHOC for reporting and plots
esmB=emmeans(mBe, ~species+treatment, type = "response")
esmB
summary(pairs(esmB), type = "response")

esmB2=emmeans(mBe, ~species, type = "response")
summary(pairs(esmB2), type = "response")
