# Supplementary material for: Tissue-specific in vivo transformation of plasmid DNA in Neotropical tadpoles using electroporation
Source: PLoS One. 2023 Aug 17;18(8):e0289361. doi: 10.1371/journal.pone.0289361 (PMC10434853; doi:10.1371/journal.pone.0289361)
Supplement: S1 Data — (ZIP) [file pone.0289361.s003.zip › data and code/musclecell_across species.csv]

species	individual	date	pulse.duration	volts	pulse.number	nl.injected	cell.count
hfleischmanni	1	4/19/19	5	30	4	82.4	1
hfleischmanni	2	4/19/19	5	30	4	82.4	43
hfleischmanni	3	4/19/19	5	30	4	82.4	2
hfleischmanni	4	2/26/20	5	30	4	82.4	5
hfleischmanni	5	2/26/20	5	30	4	82.4	16
hfleischmanni	6	2/26/20	5	30	4	82.4	7
hfleischmanni	1	8/1/19	5	30	4	128.8	18
hfleischmanni	2	8/1/19	5	30	4	128.8	22
hfleischmanni	3	8/1/19	5	30	4	128.8	0
hfleischmanni	4	2/26/20	5	30	4	128.8	40
hfleischmanni	5	2/26/20	5	30	4	128.8	33
hfleischmanni	6	2/26/20	5	30	4	128.8	18
hfleischmanni	7	2/26/20	5	30	4	128.8	4
rimitator	1	4/19/19	5	30	4	82.4	1
rimitator	2	4/19/19	5	30	4	82.4	13
rimitator	3	4/19/19	5	30	4	82.4	58
rimitator	5	4/19/19	5	30	4	82.4	3
rimitator	6	7/16/19	5	30	4	82.4	11
rimitator	7	7/16/19	5	30	4	82.4	7
rimitator	8	7/16/19	5	30	4	82.4	5
rimitator	9	7/16/19	5	30	4	82.4	6
rimitator	10	7/16/19	5	30	4	82.4	14
rimitator	1	8/1/19	5	30	4	128.8	14
rimitator	2	8/1/19	5	30	4	128.8	38
rimitator	3	8/1/19	5	30	4	128.8	17
rimitator	4	8/1/19	5	30	4	128.8	10
rimitator	5	8/1/19	5	30	4	128.8	22
rimitator	6	8/1/19	5	30	4	128.8	83
rimitator	7	8/1/19	5	30	4	128.8	4
rimitator	8	8/1/19	5	30	4	128.8	0
rimitator	9	8/1/19	5	30	4	128.8	32
rimitator	10	8/1/19	5	30	4	128.8	2
rvariabilis	1	4/19/19	5	30	4	82.4	2
rvariabilis	2	4/19/19	5	30	4	82.4	0
rvariabilis	3	4/19/19	5	30	4	82.4	3
rvariabilis	5	4/19/19	5	30	4	82.4	7
rvariabilis	6	4/19/19	5	30	4	82.4	1
rvariabilis	7	4/19/19	5	30	4	82.4	5
rvariabilis	8	4/19/19	5	30	4	82.4	38
rvariabilis	10	4/19/19	5	30	4	82.4	55
rvariabilis	3	8/1/19	5	30	4	128.8	15
rvariabilis	4	8/1/19	5	30	4	128.8	23
rvariabilis	5	8/1/19	5	30	4	128.8	2
rvariabilis	6	8/1/19	5	30	4	128.8	10
rvariabilis	7	8/1/19	5	30	4	128.8	25
rvariabilis	8	8/1/19	5	30	4	128.8	27
rvariabilis	9	8/1/19	5	30	4	128.8	32
rvariabilis	10	8/1/19	5	30	4	128.8	17
xenopus	1	4/16/19	5	30	4	82.4	12
xenopus	2	4/16/19	5	30	4	82.4	41
xenopus	3	4/16/19	5	30	4	82.4	27
xenopus	3	4/16/19	5	30	4	82.4	0
xenopus	5	4/16/19	5	30	4	82.4	39
xenopus	6	4/16/19	5	30	4	82.4	24
xenopus	7	4/16/19	5	30	4	82.4	16
xenopus	8	4/16/19	5	30	4	82.4	17
xenopus	9	4/16/19	5	30	4	82.4	0
xenopus	10	4/16/19	5	30	4	82.4	4
xenopus	1	7/29/19	5	30	4	128.8	50
xenopus	2	7/29/19	5	30	4	128.8	41
xenopus	3	7/29/19	5	30	4	128.8	23
xenopus	4	7/29/19	5	30	4	128.8	28
xenopus	5	7/29/19	5	30	4	128.8	32
xenopus	6	7/29/19	5	30	4	128.8	12
xenopus	7	7/29/19	5	30	4	128.8	40
xenopus	8	7/29/19	5	30	4	128.8	1
xenopus	9	7/29/19	5	30	4	128.8	21
xenopus	10	7/29/19	5	30	4	128.8	34
